# Supplementary material for: Genomic Markers of CDK 4/6 Inhibitor Resistance in Hormone Receptor Positive Metastatic Breast Cancer
Source: Cancers (Basel). 2022 Jun 28;14(13):3159. doi: 10.3390/cancers14133159 (PMC9264913; doi:10.3390/cancers14133159)
Supplement: Supplementary file 1 [file cancers-14-03159-s001.zip]

Archive with 3 entries (3 files):
- cancers-1774765-supplementary.pdf
- Table S1_DNA analysis 17 genes.csv
- Table S2_RNA analysis 56 genes.csv
