# Supplementary material for: Genomic Markers of CDK 4/6 Inhibitor Resistance in Hormone Receptor Positive Metastatic Breast Cancer
Source: Cancers (Basel). 2022 Jun 28;14(13):3159. doi: 10.3390/cancers14133159 (PMC9264913; doi:10.3390/cancers14133159)
Supplement: Supplementary file 1 [file cancers-14-03159-s001.zip › Table S1_DNA analysis 17 genes.csv]

	n.pt.with.muation	HR	P.val	low.95.CI	high.95.CI	FDR
PIK3CA	42	1.272295919	0.228442016	0.859776345	1.882741849	0.686972068
TP53	29	1.357584861	0.162290994	0.88420267	2.084405213	0.580830926
ESR1	22	1.180559916	0.494389653	0.733373827	1.900424674	0.747077698
FGFR1	23	1.778418226	0.020613354	1.092308507	2.89549277	0.324078875
FGF19	17	0.754571654	0.300804836	0.442627706	1.286359559	0.705335479
CCND1	18	0.788980273	0.371911058	0.468943572	1.327430226	0.727748569
FGF3	17	0.737013489	0.262161382	0.432344566	1.256379578	0.686972068
CDH1	21	0.859669236	0.539646843	0.530256385	1.393724272	0.764499694
MYC	20	1.01473638	0.954166939	0.616169439	1.671114884	0.963683
PTEN	22	1.452434071	0.122040141	0.904965004	2.331100894	0.516941504
FGF4	13	0.743515559	0.336638759	0.406198667	1.360948303	0.727748569
GATA3	9	0.5856079	0.138207288	0.288647486	1.188081064	0.522116422
ERBB2..HER2.	8	1.764621737	0.129235376	0.847234784	3.675356503	0.516941504
ZNF703	8	2.548722505	0.014045271	1.208031459	5.377332154	0.324078875
ARID1A	7	1.480851251	0.318714834	0.684453523	3.203899689	0.72242029
AKT1	7	1.148237708	0.725163027	0.531322543	2.481449077	0.850191135
BRCA2	7	1.340234852	0.456426473	0.620119387	2.896586523	0.727748569
MAP2K4	8	2.022896103	0.058226946	0.975755828	4.19378345	0.401523956
NF1	6	0.731664225	0.460193948	0.319309304	1.676532856	0.727748569
LYN	4	0.453109667	0.186940894	0.139831205	1.468258605	0.63559904
MDM2	6	2.193856103	0.064952405	0.952475794	5.053151617	0.401523956
ZNF217	7	1.574609306	0.254622689	0.72100788	3.438789693	0.686972068
ATM	5	0.911702049	0.840572508	0.370416249	2.243963728	0.906832246
AURKA	6	0.803681017	0.605199532	0.350921268	1.840592853	0.791414773
GNAS	6	0.922719658	0.849374414	0.40233282	2.116187207	0.906832246
MAP3K1	6	0.859287212	0.720955459	0.373883237	1.974879961	0.850191135
MDM4	4	0.781537606	0.629800085	0.286851938	2.12932509	0.808045392
MLL3..KMT2C.	4	4.006868683	0.008578517	1.423320625	11.27995784	0.324078875
PIK3C2B	5	0.954091886	0.918590535	0.387446987	2.349460332	0.946426611
TBX3	4	0.569800178	0.273270959	0.208309493	1.558605121	0.688237972
ERBB3	4	0.752294832	0.578545768	0.275586278	2.053612823	0.791414773
IKBKE	3	0.596908306	0.379685111	0.188771512	1.887464491	0.727748569
KRAS	3	1.874770537	0.289084907	0.586574715	5.992015127	0.702063346
PALB2	4	2.829437663	0.04704095	1.013692592	7.897579163	0.401523956
RAD21	5	1.477242762	0.397691658	0.598080965	3.648747085	0.727748569
RB1	4	2.624505221	0.062731349	0.950030391	7.250323484	0.401523956
CDK4	5	2.749915126	0.032069964	1.090494552	6.934498833	0.36345959
CDKN2A	5	1.406404564	0.458739376	0.570577655	3.466616296	0.727748569
MLL2...KMT2D..MLL4.	2	0.582945567	0.452179698	0.142758591	2.380420902	0.727748569
NOTCH3	2	0.573098048	0.440387309	0.139331978	2.357257663	0.727748569
NSD3..WHSC1L1.	4	1.783743564	0.262665791	0.647967126	4.910343405	0.686972068
ARFRP1	2	1.788475838	0.420768874	0.434330368	7.364545649	0.727748569
BRCA1	2	3.932827554	0.061287156	0.937263298	16.50244131	0.401523956
FRS2	3	2.661523741	0.099572608	0.830222885	8.532297476	0.483638381
MSH6	2	1.601705162	0.511332909	0.392691678	6.533011942	0.751322658
MYST3	2	1.033143679	0.963683	0.253866136	4.204522431	0.963683
ROS1	2	1.901151001	0.374327245	0.460739708	7.844722444	0.727748569
SPEN	2	0.597865694	0.472206755	0.147076727	2.430319157	0.729774075
CD274..PD.L1.	2	2.342353463	0.23775092	0.570152259	9.623078147	0.686972068
CDKN2B	4	3.272595346	0.023153703	1.17624525	9.10514223	0.324078875
FAT1	2	0.295132732	0.09137695	0.071566721	1.217092633	0.477971741
GPR124	2	5.343612466	0.023829329	1.24908073	22.86016708	0.324078875
PDCD1LG2..PD.L2.	2	2.342353463	0.23775092	0.570152259	9.623078147	0.686972068
PIK3R1	2	1.314779099	0.702999865	0.322019668	5.368131981	0.850191135
SMAD4	2	0.532308892	0.378750637	0.130739212	2.167312714	0.727748569
ATRX	2	3.170875496	0.109922301	0.770346631	13.05185355	0.498314433
CHD2	2	0.630261006	0.519296543	0.15480455	2.566002978	0.751322658
CREBBP	3	2.859965215	0.076107771	0.895538333	9.133501863	0.43127737
DNMT3A	2	1.344128304	0.679895463	0.32985293	5.477231621	0.840598027
FGFR2	3	0.764290629	0.64868282	0.240456096	2.429300721	0.816859848
FOXA1	3	0.73158898	0.595314114	0.230891905	2.31806496	0.791414773
KAT6A	2	1.141167817	0.854074041	0.27938766	4.661136375	0.906832246
LZTR1	2	1.127617665	0.866824941	0.277014933	4.59008323	0.906832246
MUTYH	2	0.54242525	0.398400267	0.131149722	2.243429471	0.727748569
PAK1	2	0.859436449	0.832391171	0.211332358	3.495115554	0.906832246
RPS6KB1	2	1.480891565	0.585424888	0.361254963	6.070615085	0.791414773
RSF1	2	0.859436449	0.832391171	0.211332358	3.495115554	0.906832246
YEATS4	2	0.798315667	0.752900296	0.19640012	3.24494661	0.867749494
