# Supplementary material for: Genomic Markers of CDK 4/6 Inhibitor Resistance in Hormone Receptor Positive Metastatic Breast Cancer
Source: Cancers (Basel). 2022 Jun 28;14(13):3159. doi: 10.3390/cancers14133159 (PMC9264913; doi:10.3390/cancers14133159)
Supplement: Supplementary file 1 [file cancers-14-03159-s001.zip › Table S2_RNA analysis 56 genes.csv]

genes	avg.expr	HR	P.val	fdr	Whole transcriptome RNAseq was available for 24 (22%) patients with 0-1 prior lines of therapy, and 56 genes were selected with HR>4 or <0.25 with FDR <0.15.
KARS1	1.476293596	8.526829488	0.000140139	0.148427364
PICALM	0.215891872	8.02741326	0.001674727	0.148427364
MAP3K7	-0.791907541	7.363169683	0.000332137	0.148427364
COX4I1	3.911328016	7.16474861	0.001157664	0.148427364
RBM8A	2.511647004	6.698965739	0.000543534	0.148427364
KHDRBS1	0.879053168	6.595298792	0.00175173	0.148427364
HMOX2	-0.335275503	6.586336334	0.001305891	0.148427364
ZDHHC20	-1.70584491	6.432330985	0.000613715	0.148427364
PARP1	1.977301906	6.297720846	7.52E-05	0.148427364
SEC63	0.239206783	6.215343846	0.00108361	0.148427364
ZMAT2	2.610070934	6.185249138	0.001012936	0.148427364
ATOX1	-0.615132986	6.059747275	0.002320703	0.148427364
OGFOD1	0.093228	5.751948451	0.00400608	0.148654249
HNRNPA2B1	4.416494051	5.694903943	0.003175271	0.148427364
ABCF1	1.987575983	5.343189172	0.003591817	0.148427364
DNAJC11	-0.590087919	5.24566058	0.002239752	0.148427364
PPP1CB	1.253019317	5.200173149	0.003160075	0.148427364
HCCS	-0.45928913	5.198275477	0.002673121	0.148427364
HNRNPA1	4.257549101	5.121734264	0.001383667	0.148427364
AKIRIN1	0.26699081	4.886698237	0.000495213	0.148427364
HNRNPU	5.189193656	4.866344737	0.000771562	0.148427364
FYTTD1	-0.596529993	4.741998899	0.004021514	0.148654249
TIMM44	0.761521449	4.641614674	0.002580968	0.148427364
NCL	4.433821926	4.590743724	0.001285647	0.148427364
CFDP1	-1.740530548	4.449756069	0.001332828	0.148427364
COQ9	0.191204501	4.43748518	0.003388441	0.148427364
STAT1	0.937808555	4.423260743	0.002064408	0.148427364
GTF3C6	0.856106936	4.371987134	0.000255097	0.148427364
PSME3IP1	0.443990193	4.266057017	0.002396788	0.148427364
GSPT1	1.160512673	4.140447826	0.002113824	0.148427364
GMEB1	-1.668680779	4.080361433	0.002987584	0.148427364
SAP18	2.940717418	4.04709006	0.001979393	0.148427364
DDA1	-0.106443246	4.02565943	0.002144951	0.148427364
COQ6	0.41887825	0.24664187	0.000467097	0.148427364
TRAK1	-0.305340611	0.239969756	0.000646495	0.148427364
ZNF862	0.63081019	0.237012776	0.003210914	0.148427364
TIRAP	-0.921535753	0.2208726	0.003879078	0.148427364
LENG8	5.296023848	0.216065074	0.002213879	0.148427364
BCORL1	-0.394715187	0.21262003	0.001082852	0.148427364
ZFYVE19	1.795592692	0.204470511	0.001535948	0.148427364
ZC3H10	0.738620095	0.204005087	0.000863482	0.148427364
LINS1	-0.652086139	0.20245486	0.003239729	0.148427364
RPUSD2	0.473596194	0.20235451	0.003867146	0.148427364
AFF1	0.194699951	0.195359107	0.002420695	0.148427364
TRIM4	-0.437855365	0.19441581	0.003659724	0.148427364
LCMT2	0.947822649	0.189000088	0.00083318	0.148427364
POLR2M	-1.528164283	0.175429864	0.000791688	0.148427364
C15orf40	-1.474273272	0.17324673	6.77E-05	0.148427364
TKFC	0.751326297	0.17312916	0.00042073	0.148427364
HDDC3	0.435126076	0.162967152	0.002524628	0.148427364
SLC24A1	-0.265295189	0.162006297	0.000375289	0.148427364
MSANTD2	-0.850788621	0.159324408	0.001139371	0.148427364
NFRKB	0.575623155	0.121119931	0.002166908	0.148427364
ZNF609	-0.119862721	0.095363835	0.000185299	0.148427364
MSL1	2.783314723	0.065426104	0.000165963	0.148427364
DIDO1	2.663499454	0.025782781	0.000582106	0.148427364
